# Supplementary material for: Diversity of Gut Bacteria of Field-Collected Aedes aegypti Larvae and Females, Resistant to Temephos and Deltamethrin
Source: Insects. 2025 Feb 8;16(2):181. doi: 10.3390/insects16020181 (PMC11856030; doi:10.3390/insects16020181)
Supplement: Supplementary file 1 [file insects-16-00181-s001.zip]

Archive with 1 entries (1 files):
- insects-3419466-supplementary.pdf
